# Supplementary material for: CCHamide-2 Signaling Regulates Food Intake and Metabolism in Gryllus bimaculatus
Source: Insects. 2022 Mar 25;13(4):324. doi: 10.3390/insects13040324 (PMC9026500; doi:10.3390/insects13040324)
Supplement: Supplementary file 1 [file insects-13-00324-s001.zip]

Archive with 1 entries (1 files):
- insects-1625740-supplementary.pdf
